# Supplementary material for: Sex Affects the Relationship Between Third Party Punishment and Cooperation
Source: Sci Rep. 2019 Mar 12;9:4288. doi: 10.1038/s41598-019-40909-8 (PMC6414674; doi:10.1038/s41598-019-40909-8)
Supplement: Supplementary file 2 — Supplementary Dataset 1 [file 41598_2019_40909_MOESM2_ESM.xlsx]

## Sheet: data
ID	Session	Sex	Age	SexDimorphism	MahalFA	2D4Dav	SPA	Cooperate	OtherExpBehab	Punish
		1=FEMALE, 2=MALE						1=COOPERATED	1=WILL COOPERATE	1=PUNISHED
8002	01-APR-2016	1	22	4.95887	3.3048	1.00605	0.842726	0	0	0
8003	01-APR-2016	1	27	5.65189	2.79074	0.9349	0.771953	0	0	0
8004	01-APR-2016	1	19	-2.04758	3.51684	0.9337	0.693316	0	1	0
8005	01-APR-2016	1	20	2.82735	2.96951	0.98795	0.504587	1	1	0
8006	01-APR-2016	1	26	8.11895	2.77076	0.99125	0.57536	0	0	1
8007	01-APR-2016	1	27	2.55893	3.24796	0.9506	0.811271	1	1	0
8008	01-APR-2016	1	19	1.20478	2.30483	0.9319	0.57536	1	1	0
8009	01-APR-2016	1	20	3.6695	3.55063	0.9828	0.653997	1	1	0
8010	01-APR-2016	1	19	1.79501	2.89953	0.96505	0.292267	0	1	0
8011	01-APR-2016	1	20	3.79964	2.94521	0.92175	0.583224	0	0	0
8012	01-APR-2016	1	19	9.62871	2.75131	1.00685	0.559633	0	1	0
8013	01-APR-2016	1	19	4.28862	2.72761	1.007	0.724771	0	0	0
8014	01-APR-2016	1	20	2.35276	2.96218	0.97225	0.536042	1	1	0
8015	01-APR-2016	1	19	4.13507	2.7927	0.9713	0.622543	0	0	0
8016	01-APR-2016	1	19	1.35514	2.94763	1.02485	0.355177	0	1	1
8017	01-APR-2016	1	19	5.44215	2.59286	0.9598	0.606815	1	1	0
8018	05-APR-2016	1	21	3.84558	3.45479	1.01103	0.709314	0	1	0
8019	05-APR-2016	1	19	11.6228	4.46917	0.947695	0.700371	0	0	0
8020	05-APR-2016	1	21	2.8162	4.48465	0.996565	0.583957	1	1	1
8021	05-APR-2016	1	22	7.55103	4.55009	0.940201	0.559957	1	1	0
8022	05-APR-2016	1	26	11.3321	4.09845	0.999301	0.568143	1	1	0
8023	05-APR-2016	1	19	8.26585	3.8881	0.965897	0.432486	0	0	1
8024	05-APR-2016	1	23	9.96741	4.74182	0.97364	0.572914	0	0	0
8026	05-APR-2016	1	19	0.989015	3.27872	0.93695	0.57536	1	0	0
8027	05-APR-2016	1	22	2.2578	3.70631	0.98765	0.740498	1	1	0
8028	05-APR-2016	1	22	2.48393	2.70916	0.97405	0.190039	1	1	0
8029	05-APR-2016	1	21	0.674786	3.29165	0.9721	0.606815	1	1	1
8030	05-APR-2016	1	20	8.35912	3.76685	0.9244	0.591088	1	1	1
8031	05-APR-2016	1	20	6.92309	3.23645	0.95685	0.520315	0	0	1
8032	05-APR-2016	1	19	4.16362	3.18877	0.98005	0.551769	1	1	0
8033	05-APR-2016	1	20	1.3694	3.03602	0.9977	0.740498	0	0	0
8034	05-APR-2016	1	19	4.23979	3.32444	0.9049	0.567497	1	1	1
8036	08-APR-2016	1	23	3.02558	3.12836	0.94245	0.669725	1	1	1
8037	08-APR-2016	1	18	3.48197	2.47436	0.96615	0.85059	1	1	0
8038	08-APR-2016	1	19	-3.39267	3.67013	0.9815	0.779817	0	0	0
8039	08-APR-2016	1	21	6.56371	3.25849	1.0193	0.543906	1	1	1
8040	08-APR-2016	1	21	0.955408	3.20041	0.9838	0.598952	0	0	0
8041	08-APR-2016	1	20	2.8654	3.378	0.99245	0.811271	1	1	0
8042	08-APR-2016	1	18	7.12895	3.4435	0.9688	0.567497	1	1	0
8043	08-APR-2016	1	18	1.9243	2.71207	0.98345	0.543906	0	1	0
8044	08-APR-2016	1	19	0.374213	2.8586	0.97195	0.630406	1	1	0
8045	08-APR-2016	1	18	2.47162	2.79115	0.95565	0.394495	1	1	0
8046	08-APR-2016	1	24	1.6879	3.0836	0.99195	0.661861	1	1	0
8047	08-APR-2016	1	21	-1.41032	2.87678	1.03645	0.57536	1	1	1
8048	08-APR-2016	1	19	2.53809	2.81128	0.98215	0.418087	1	1	0
8049	08-APR-2016	1	19	2.64967	3.0283	0.99735	0.795544	1	0	0
8050	08-APR-2016	1	19	2.85412	3.21968	0.9583	0.449541	1	1	1
8051	11-APR-2016	1	19	-1.17433	3.32521	0.98565	0.606815	0	1	0
8052	11-APR-2016	1	19	-3.67324	3.24189	1.02995	0.622543	1	0	1
8053	11-APR-2016	1	21	5.71245	2.75094	0.96225	0.716907	0	1	0
8055	11-APR-2016	1	19	3.892	2.79888	0.94645	0.559633	1	1	1
8056	11-APR-2016	1	19	0.50377	3.10929	0.96555	0.292267	0	0	1
8057	11-APR-2016	1	26	2.43672	3.2434	0.9431	0.705414	1	1	0
8058	11-APR-2016	1	25	4.8844	3.14393	0.984078	0.584371	1	1	0
8059	11-APR-2016	1	18	7.31313	2.86515	0.995892	0.5738	0	0	0
8060	11-APR-2016	1	20	4.95979	2.44619	0.958986	0.559986	1	0	0
8061	11-APR-2016	1	20	5.00872	2.83132	0.976595	0.583743	1	1	0
8062	11-APR-2016	1	21	5.5869	2.37488	0.980939	0.584229	1	1	0
8063	11-APR-2016	1	20	6.05072	2.77778	0.962474	0.575429	1	1	0
8064	11-APR-2016	1	20	3.09033	2.89633	0.976989	0.5843	1	1	0
8065	11-APR-2016	1	24	9.39348	3.33522	0.991143	0.585257	1	1	1
8066	11-APR-2016	1	21	3.0043	3.08156	0.944992	0.560229	1	1	0
8067	11-APR-2016	1	21	2.6807	2.92447	0.972619	0.294943	0	0	0
8068	13-APR-2016	1	25	4.14086	3.31612	0.994647	0.700286	1	1	0
8069	13-APR-2016	1	26	4.26868	2.72532	0.927834	0.717571	0	0	0
8070	13-APR-2016	1	22	1.16393	2.3584	0.945758	0.4244	1	1	0
8071	13-APR-2016	1	21	6.37109	2.37248	1.00631	0.430429	1	0	0
8072	13-APR-2016	1	24	1.3349	2.73125	0.938242	0.561714	1	1	0
8073	13-APR-2016	1	20	3.08469	3.25896	1.00154	0.701714	0	0	0
8074	13-APR-2016	1	21	2.63214	2.66929	0.972019	0.720957	1	1	0
8075	13-APR-2016	1	20	4.88187	2.84558	0.970044	0.716029	1	1	0
8076	13-APR-2016	1	20	1.41352	3.48202	0.981998	0.564743	1	1	0
8077	13-APR-2016	1	21	0.180541	3.22784	0.955935	0.870214	1	1	0
8079	13-APR-2016	1	19	7.14336	2.44446	0.959664	0.710514	0	1	0
8080	13-APR-2016	1	19	3.38602	2.25754	0.973584	0.718829	1	1	1
8081	13-APR-2016	1	19	7.54529	2.97963	0.967559	0.558929	1	1	1
8082	18-APR-2016	1	21	5.57009	3.13035	0.999767	0.575571	0	1	0
8083	18-APR-2016	1	21	2.73692	3.25918	0.987239	0.709857	0	0	0
8084	18-APR-2016	1	19	7.78271	3.25289	0.973474	0.568543	1	1	0
8085	18-APR-2016	1	18	5.69427	2.82038	0.982815	0.563429	1	1	0
8086	18-APR-2016	1	21	5.7409	2.52553	1.00449	0.567643	1	1	1
8087	18-APR-2016	1	23	2.98111	3.02407	0.972235	0.418314	1	1	0
8088	18-APR-2016	1	19	-1.13607	3.22477	0.995393	0.564786	0	0	0
8089	18-APR-2016	1	22	3.22639	2.74009	0.941972	0.864114	0	0	0
8090	18-APR-2016	1	24	6.35799	3.45918	0.9919	0.858453	1	0	1
8091	18-APR-2016	1	23	2.45603	3.66519	0.9867	0.858453	1	1	0
8092	18-APR-2016	1	20	1.26182	3.21835	0.9926	0.536042	0	1	0
8093	18-APR-2016	1	18	1.88556	2.53794	1.0163	0.661861	1	1	0
8094	20-APR-2016	1	18	3.95296	3.07915	0.977126	0.843086	0	1	0
8095	20-APR-2016	1	18	-0.11017	2.54783	0.966342	0.866843	1	1	0
8096	20-APR-2016	1	20	0.961319	1.89189	0.980136	0.576886	1	1	0
8097	20-APR-2016	1	19	0.45748	2.63072	0.973612	0.705714	0	0	1
8098	20-APR-2016	1	20	5.2852	2.57176	0.906356	0.580743	1	1	0
8099	20-APR-2016	1	20	6.1286	2.57802	0.972565	0.559071	1	1	0
8100	20-APR-2016	1	22	1.34669	2.69339	0.927997	0.579314	1	0	0
8101	20-APR-2016	1	23	6.75356	2.01569	1.00431	0.426786	1	1	0
8102	20-APR-2016	1	19	5.14226	3.04715	1.01596	0.415086	0	0	1
8103	20-APR-2016	1	19	3.27173	2.73538	0.984255	0.8468	0	0	0
8104	20-APR-2016	1	19	6.54676	2.93513	0.961165	0.560186	1	1	0
8105	20-APR-2016	1	21	-0.320275	2.46172	0.978789	0.724	1	1	0
8106	20-APR-2016	1	20	4.7722	3.10164	1.00098	0.560414	1	1	0
8107	20-APR-2016	1	19	4.98217	2.50304	0.985674	0.584486	1	1	0
8108	20-APR-2016	1	23	-1.241	3.15321	0.906899	0.294471	1	0	0
8109	20-APR-2016	1	18	5.2565	3.44058	0.984632	0.845086	1	1	0
8110	20-APR-2016	1	20	7.74518	3.13236	0.984027	0.578314	0	0	0
8111	20-APR-2016	1	19	1.82734	3.69869	1.09087	0.715986	0	0	0
8112	20-APR-2016	1	20	11.4579	3.32131	0.956963	0.7063	0	0	0
8113	20-APR-2016	1	19	3.21511	2.87382	1.05162	0.580543	1	0	0
8114	22-APR-2016	1	22	1.42224	3.50915	1.04439	0.419386	1	1	1
8115	22-APR-2016	1	22	0.480122	3.14288	0.919878	0.854943	1	1	0
8116	22-APR-2016	1	24	5.30373	2.51977	1.0079	0.717857	1	1	1
8117	22-APR-2016	1	23	7.71458	2.73887	0.978669	0.298014	1	1	0
8118	22-APR-2016	1	21	5.15597	2.15769	1.03969	0.582557	0	0	1
8119	22-APR-2016	1	22	1.23928	2.90796	1.00382	0.296271	1	1	0
8120	22-APR-2016	1	21	-7.8298	2.46937	0.938364	0.277157	0	0	1
8121	22-APR-2016	1	20	3.68217	2.986	1.04453	0.709643	1	1	0
8122	22-APR-2016	1	21	4.98526	2.82622	1.03714	0.701686	1	1	0
8123	22-APR-2016	1	21	-1.52961	3.02151	0.934935	0.293143	0	0	0
8124	22-APR-2016	1	18	7.71893	2.34581	0.973357	0.723414	1	1	0
8125	22-APR-2016	1	20	8.21193	2.72001	1.00693	0.7128	1	1	0
8126	22-APR-2016	1	21	2.83364	2.86728	1.00557	0.701286	1	1	1
8127	2016-05-23	1	22	7.07477	3.48577	1.00784	0.435929	1	1	0
8128	2016-05-23	1	23	4.85179	3.31243	0.94135	0.666667	1	1	0
8129	2016-05-23	1	25	4.14445	1.90786	0.95165	0.611111	1	0	0
8130	2016-05-23	1	19	6.11082	2.91312	0.96805	0.587302	0	1	0
8131	2016-05-23	1	30	-2.98269	2.54451	1.00575	0.595238	1	1	0
8132	2016-05-23	1	26	5.68797	3.70568	0.9734	0.6	1	1	0
8133	2016-05-23	1	18	2.45298	3.11328	1.05735	0.777778	1	1	0
8134	2016-05-23	1	29	2.74424	3.10944	0.91855	0.777778	1	1	0
8135	2016-05-23	1	19	6.30849	3.276	0.9913	0.666667	0	0	1
8136	2016-05-23	1	18	6.6012	2.69611	1.06065	0.5	1	1	1
8137	2016-05-23	1	19	3.84905	2.75958	1.03015	0.563492	1	1	1
8138	2016-05-23	1	18	11.6107	2.8148	1.0204	0.738095	1	1	0
8139	2016-05-23	1	25	2.9178	2.29503	1.0143	0.619048	1	1	0
8140	2016-05-23	1	24	1.62971	3.07035	0.97855	0.555556	1	1	0
8141	2016-05-23	1	23	11.6599	2.77676	0.96705	0.728286	1	1	0
8142	2016-05-26	1	22	6.34641	2.72499	0.93245	0.388889	0	0	1
8143	2016-05-26	1	22	7.15261	2.69024	0.95945	0.531746	1	1	0
8144	2016-05-26	1	25	-0.527574	2.44122	1.049	0.190476	0	1	0
8145	2016-05-26	1	18	4.73971	3.17318	1.045	0.555556	1	1	0
8146	2016-05-26	1	27	5.43185	3.30944	0.94565	0.563492	1	1	0
8147	2016-05-26	1	26	4.21394	3.12345	0.9983	0.603175	1	1	0
8148	2016-05-26	1	19	4.54201	3.66082	0.9598	0.567214	1	1	0
8149	2016-05-26	1	22	0.627283	3.54588	0.9584	0.793651	1	1	0
8150	2016-05-26	1	22	0.551278	2.84403	0.965	0.753968	1	1	0
8151	2016-05-26	1	20	3.89709	2.47637	0.98585	0.698413	1	1	0
8152	2016-05-26	1	19	5.68928	2.79812	0.97935	0.468254	1	1	0
8153	2016-05-26	1	19	6.53961	3.18295	1.0056	0.539683	1	1	0
8154	2016-05-26	1	20	7.3449	3.02528	1.0367	0.642857	1	0	0
8155	2016-05-26	1	20	3.42228	2.70003	0.95585	0.642857	0	1	0
8157	2016-05-30	1	22	9.68329	3.19358	0.9578	0.415714	0	0	0
8158	2016-05-30	1	22	4.8449	2.46394	0.9949	0.404762	1	1	0
8159	2016-05-30	1	27	4.60094	2.80421	1.0265	0.626984	1	1	1
8160	2016-05-30	1	22	6.48769	2.68046	0.9767	0.595238	1	1	1
8161	2016-05-30	1	21	5.07693	3.21526	1.02515	0.666667	1	1	0
8162	2016-05-30	1	19	7.15285	2.82602	0.96075	0.761905	1	1	0
8163	2016-05-30	1	20	4.76795	2.66736	0.9911	0.579365	1	0	1
8164	2016-05-30	1	18	7.962	3.36344	0.9844	0.873016	0	1	0
8165	2016-05-30	1	20	4.56614	2.89214	0.91765	0.579365	0	0	0
8166	2016-05-30	1	18	1.20904	2.69497	1.0112	0.65873	0	1	0
8167	2016-05-30	1	24	5.57996	3.65437	0.95405	0.626984	1	1	0
8201	2016-10-26	1	19	2.34987	2.32775	0.990918	0.581643	0	1	1
8202	2016-10-26	1	22	3.59361	2.77746	0.966991	0.582414	1	1	0
8203	2016-10-26	1	24	-0.260649	2.51527	0.981026	0.870143	0	0	0
8204	2016-10-26	1	24	1.67291	2.69196	1.00588	0.728286	0	0	0
8205	2016-10-26	1	24	6.22833	2.17769	0.979507	0.716829	1	0	1
8206	2016-10-26	1	19	3.02463	2.79934	0.962719	0.562	1	1	0
8207	2016-10-26	1	19	-0.486174	2.80514	0.928096	0.869214	1	1	0
8209	2016-10-26	1	19	4.9911	3.28954	0.999378	0.723829	1	0	0
8210	2016-10-26	1	21	3.5341	2.84991	0.997643	0.869943	1	1	0
8211	2016-10-26	1	18	9.04851	2.30261	0.951818	0.579043	0	0	0
8212	2016-10-28	1	24	1.34753	2.41123	1.05423	0.855257	1	1	0
8213	2016-10-28	1	24	-0.166043	2.75508	0.966095	0.414571	1	0	0
8215	2016-10-28	1	20	4.69436	2.66126	0.988115	0.419286	0	1	0
8216	2016-10-28	1	20	3.01735	3.22214	0.985941	0.565686	1	1	1
8217	2016-10-28	1	18	2.69006	2.96174	0.996408	0.566029	0	1	0
8218	2016-10-28	1	19	2.42767	3.20298	0.952034	0.439986	1	1	0
8219	2016-10-28	1	19	0.623516	3.09896	0.948916	0.583	1	1	1
8220	2016-10-28	1	19	0.136359	3.28925	0.992421	0.420043	0	1	1
8221	2016-10-28	1	30	2.9792	3.09871	0.990786	0.852514	1	0	0
8222	2016-10-28	1	21	6.97205	3.2427	1.01355	0.430943	1	1	1
8223	2016-10-28	1	21	6.03428	2.99196	0.993785	0.566529	1	1	0
8224	2016-10-28	1	20	-0.71264	2.72526	0.956276	0.5733	0	1	1
8225	2016-10-28	1	26	1.57045	2.70033	0.941541	0.584857	1	1	0
8226	2016-10-28	1	26	5.49966	2.77222	0.936167	0.845743	0	0	0
8227	2016-10-28	1	19	3.85671	2.3612	0.939706	0.711871	1	1	0
8228	2016-10-28	1	19	0.656441	3.06541	0.97172	0.701286	1	0	0
8229	2016-10-28	1	19	4.67341	2.51279	0.961475	0.726714	0	1	0
8230	2016-11-14	1	20	8.50127	3.1903	0.971824	0.4191	1	1	1
8231	2016-11-14	1	19	5.0766	4.0408	0.947289	0.577971	1	0	1
8232	2016-11-14	1	19	3.56503	2.62625	1.00602	0.581443	0	0	0
8233	2016-11-14	1	21	5.24071	3.13792	1.00024	0.852629	1	1	0
8234	2016-11-14	1	23	4.9767	3.32828	0.967425	0.716286	0	1	0
8235	2016-11-14	1	21	-0.73258	3.30834	0.95998	0.722371	1	1	0
8237	2016-11-14	1	18	11.3226	2.20125	1.00879	0.288043	1	0	0
8238	2016-11-14	1	19	8.03039	2.87868	0.98382	0.851857	1	1	0
8239	2016-11-14	1	19	6.11348	2.57531	0.954302	0.560943	0	1	1
8240	2016-11-14	1	21	7.6558	2.99777	0.96137	0.421657	0	0	1
8241	2016-11-14	1	22	8.77721	2.65043	0.987552	0.726086	1	1	0
8242	2016-11-14	1	21	2.16792	2.6916	1.02203	0.421014	0	0	0
8243	2016-11-14	1	20	6.154	3.52901	0.985647	0.708714	0	0	1
8244	2016-11-14	1	23	4.92663	2.66334	1.01685	0.290371	0	0	0
8245	2016-11-14	1	21	5.88324	2.1682	0.959702	1	1	0	0
8246	2016-11-14	1	21	5.32799	2.65445	0.973764	0.708543	0	0	0
8247	2016-11-14	1	20	3.54244	2.58774	0.961886	0.702757	1	1	0
8248	2016-11-14	1	30	5.87774	3.70165	0.961961	0.721414	1	1	0
8249	2016-11-14	1	20	5.14632	2.79857	0.958403	0.7243	1	1	0
8250	2016-11-14	1	23	4.39263	3.65602	0.997863	0.700257	1	1	0
8251	2016-11-18	1	26	-3.32327	3.29919	0.974757	0.573414	0	1	0
8252	2016-11-18	1	22	4.50383	3.47042	0.966272	0.5619	1	1	0
8253	2016-11-18	1	21	7.13302	2.86164	0.976062	0.866129	0	1	0
8254	2016-11-18	1	20	5.73886	2.82789	0.997436	0.704186	1	1	0
8255	2016-11-18	1	18	0.273313	2.61062	0.94263	0.7231	1	1	1
8256	2016-11-18	1	22	1.54775	3.01211	0.943224	0.563771	1	1	0
8259	2016-11-18	1	26	10.7772	3.03127	0.930736	0.718014	1	0	1
8260	2016-11-18	1	19	8.58787	2.44926	0.999738	0.272943	1	1	0
8261	2016-11-18	1	19	7.19848	2.96422	0.977533	0.281314	1	1	0
8262	2016-11-18	1	19	6.24363	2.83258	0.958604	0.722414	1	0	0
8263	2016-11-18	1	19	3.90562	3.68218	0.940058	0.7063	1	1	0
8264	2016-11-18	1	21	5.91592	2.68039	0.968823	0.848857	1	1	0
8265	2016-11-18	1	21	3.74143	2.60368	0.978893	0.867643	0	0	0
8266	2016-11-18	1	19	2.78638	3.38043	0.988291	0.726829	1	0	0
8267	2016-11-18	1	21	6.39391	2.64758	0.958062	0.573543	0	1	1
8268	2016-11-18	1	20	7.44242	3.32767	1.02832	0.5744	0	0	0
8269	2016-11-18	1	20	2.99794	2.46718	0.955597	0.566814	1	0	0
8270	2016-11-18	1	19	6.19825	3.10387	0.982766	0.721529	0	1	0
8271	01-DEC-2016	1	19	4.46787	2.76457	0.951807	0.295029	1	1	0
8272	01-DEC-2016	1	22	3.10873	3.24578	0.955844	0.434086	1	1	0
8273	01-DEC-2016	1	25	4.89986	3.17811	0.972755	0.5674	1	0	0
8274	01-DEC-2016	1	27	2.39127	2.61657	0.993079	0.863329	0	0	0
8275	01-DEC-2016	1	19	7.38204	3.35481	0.997407	0.560829	1	1	1
8276	01-DEC-2016	1	19	4.56323	2.31739	0.991322	0.7226	0	1	1
8277	01-DEC-2016	1	18	5.30736	2.4881	0.953634	0.585714	1	1	0
8278	01-DEC-2016	1	29	6.73714	3.12874	0.955738	0.846143	0	0	1
8279	01-DEC-2016	1	18	1.08887	2.21727	1.01384	0.707	1	1	0
8280	01-DEC-2016	1	21	10.5744	3.13882	0.930698	0.721871	1	1	0
8281	01-DEC-2016	1	21	2.01666	3.07935	0.997126	0.854429	0	1	0
8301	31-JAN-2017	1	20	5.57323	2.96509	0.983954	0.562957	1	1	0
8302	31-JAN-2017	1	21	5.58221	2.70811	0.95047	0.566629	1	1	0
8303	31-JAN-2017	1	21	4.99601	3.07093	0.987358	0.581543	0	0	1
8304	31-JAN-2017	1	21	3.73504	2.58319	0.996106	0.569457	0	1	0
8305	31-JAN-2017	1	28	3.30639	3.977	0.963148	0.432357	1	1	0
8306	31-JAN-2017	1	20	6.85676	3.26507	0.996592	0.415643	1	0	0
8307	31-JAN-2017	1	19	4.52618	2.37322	0.945416	0.290157	1	0	0
8308	31-JAN-2017	1	23	1.24335	3.92117	0.952807	0.582729	0	0	1
8309	31-JAN-2017	1	19	5.24636	2.82215	0.972465	0.715443	1	0	1
8310	31-JAN-2017	1	22	4.82734	4.26182	1.02163	0.715714	0	0	0
8311	31-JAN-2017	1	23	2.17464	3.83654	0.942641	0.845529	1	1	0
8312	31-JAN-2017	1	22	1.57909	3.49786	0.942897	0.701229	0	0	0
8313	2017-02-03	1	22	-0.790538	2.44854	0.979319	0.298857	1	1	0
8314	2017-02-03	1	21	7.9611	2.53682	0.99425	0.423714	1	1	0
8315	2017-02-03	1	21	8.38974	3.40403	1.02676	0.419371	1	1	0
8316	2017-02-03	1	21	-0.573433	3.25768	0.947354	0.416171	1	0	0
8317	2017-02-03	1	22	3.31398	3.0263	0.968102	0.701271	0	0	0
8318	2017-02-03	1	22	5.73286	2.34002	0.955823	0.727786	1	1	0
8320	2017-02-03	1	21	5.0189	2.28436	0.9761	0.848243	0	0	1
8321	2017-02-03	1	18	4.86156	2.80463	0.994044	0.560271	1	1	0
8322	2017-02-03	1	23	-2.97921	2.35889	1.00478	0.5773	1	0	1
8323	2017-02-03	1	24	3.29655	2.6909	1.04376	0.709343	1	1	0
8324	2017-02-03	1	21	-1.86043	2.5144	1.0101	0.560686	1	0	0
8325	2017-02-03	1	22	5.7019	2.98502	1.00253	0.569729	1	0	0
8326	2017-02-03	1	22	0.667341	2.58675	0.975178	0.863286	0	0	0
8327	2017-02-03	1	21	3.30669	2.83224	0.94649	0.846114	1	1	0
8328	2017-02-03	1	22	3.05574	2.74194	0.943138	0.559529	1	1	0
8329	2017-02-03	1	21	3.81889	2.88237	1.02876	0.5739	1	1	0
8330	2017-02-03	1	21	3.15124	2.74035	1.01636	0.724357	1	1	0
8331	2017-02-03	1	21	8.17872	2.492	0.951699	0.862743	0	0	0
8332	2017-02-03	1	24	5.72048	3.17023	0.972254	0.854371	1	1	0
8333	2017-02-06	1	23	6.95474	2.48828	0.924664	0.578314	1	1	1
8335	2017-02-06	1	25	4.18455	2.97754	0.967181	0.574186	1	1	0
8336	2017-02-06	1	27	0.610585	3.34962	0.984877	0.292514	1	1	0
8337	2017-02-06	1	27	7.05555	2.78815	1.01814	0.583986	0	0	0
8338	2017-02-06	1	21	3.25006	3.15257	0.933822	0.702957	0	0	0
8339	2017-02-06	1	24	4.37329	2.51604	1.02054	0.5625	1	1	0
8340	2017-02-06	1	22	5.99368	2.69261	1.02669	0.710986	0	1	0
8341	2017-02-06	1	18	4.56181	3.03382	0.957779	0.426629	0	0	0
8342	2017-02-06	1	21	5.55216	2.94769	0.929494	0.725586	0	0	0
8343	2017-02-06	1	21	6.62758	2.55234	0.980303	0.569757	0	0	0
8344	2017-02-06	1	20	7.69609	2.63899	1.02346	0.716614	0	0	0
8345	2017-02-06	1	22	11.3101	3.39067	1.02793	0.5777	0	0	1
8346	2017-02-06	1	24	2.86309	2.63022	0.975309	0.708657	1	1	0
8347	2017-02-08	1	18	3.81928	3.36993	0.913315	0.576786	1	1	1
8348	2017-02-08	1	21	0.947053	4.16572	0.974028	0.425329	0	0	0
8349	2017-02-08	1	28	6.9797	2.75283	0.996276	0.722343	0	1	0
8350	2017-02-08	1	20	3.72709	2.81054	0.971599	0.701614	1	1	0
8351	2017-02-08	1	20	2.90293	3.35667	0.949396	0.5852	1	1	1
8352	2017-02-08	1	24	3.41798	1.85687	1.04962	0.437871	1	1	0
8354	2017-02-08	1	19	3.22125	2.57403	0.97879	0.7184	1	1	0
8355	2017-02-08	1	22	5.3272	2.89976	0.969552	0.716129	0	0	0
8356	2017-02-08	1	21	10.5449	2.94813	0.976757	0.7272	1	1	0
8357	2017-02-08	1	23	-0.96591	3.1242	0.968293	0.7072	1	1	0
8358	2017-02-08	1	23	10.0626	2.97395	0.913683	0.726514	1	1	0
8359	2017-02-08	1	23	3.45128	2.69384	0.964279	0.5586	1	1	0
8360	2017-02-10	1	19	3.91277	4.18402	1.0315	0.722714	1	1	0
8361	2017-02-10	1	18	1.56888	3.95565	0.977353	0.709686	1	1	0
8362	2017-02-10	1	21	6.53117	2.72309	0.948974	0.561343	1	1	0
8363	2017-02-10	1	27	6.56322	2.65692	0.988566	0.560714	1	1	1
8364	2017-02-10	1	21	1.47675	2.67591	0.92573	0.575457	1	1	0
8365	2017-02-10	1	21	0.538617	3.09719	0.987853	0.430929	0	1	0
8366	2017-02-10	1	18	-0.97777	2.49199	0.976246	0.724629	1	1	0
8367	2017-02-10	1	25	7.67674	2.70177	0.976051	0.850143	0	1	0
8368	2017-02-10	1	27	4.0959	2.87646	0.938264	0.564143	1	1	0
8369	2017-02-10	1	20	-0.445872	3.28062	1.00398	0.419757	1	1	0
8370	2017-02-10	1	18	1.4511	2.7088	0.934799	0.5586	0	0	0
8371	2017-02-10	1	20	5.39937	2.58861	0.939795	0.5672	1	1	0
8373	2017-02-10	1	20	2.62149	3.40927	0.962168	0.418571	0	0	0
8374	2017-02-10	1	23	7.18017	2.59059	0.979161	0.585	1	1	1
8375	2017-02-10	1	21	2.93073	3.56648	0.954454	0.719014	0	0	0
8376	2017-03-01	1	24	4.31362	3.09367	0.955902	0.720471	1	1	0
8377	2017-03-01	1	21	4.45502	3.29031	0.974387	0.716314	0	0	0
8378	2017-03-01	1	26	2.56459	2.616	0.976359	0.5585	1	1	0
8379	2017-03-01	1	22	5.37643	2.23902	0.99749	0.707086	1	1	0
8380	2017-03-01	1	22	9.55373	3.28022	0.978219	0.566814	1	1	1
8381	2017-03-01	1	21	8.5321	3.00511	1.01103	0.852286	1	1	1
8382	2017-03-01	1	24	4.36424	3.2884	0.947667	0.433357	0	0	0
8383	2017-03-01	1	19	4.43817	3.43292	0.935152	0.848814	1	1	0
8384	2017-03-03	1	18	3.74998	2.36786	0.948023	0.646134	1	1	0
8385	2017-03-03	1	18	8.17574	2.5248	0.982666	0.63827	1	0	0
8386	2017-03-03	1	23	3.27082	3.08251	0.99608	0.402359	0	1	0
8387	2017-03-03	1	22	5.90734	2.2771	1.02615	0.677588	1	1	0
8388	2017-03-03	1	20	4.05038	2.74425	0.959029	0.740498	1	1	0
8390	2017-03-03	1	22	8.5569	2.92212	1.01262	0.583224	1	1	0
8391	2017-03-03	1	20	8.01885	2.59345	0.985579	0.567497	1	1	1
8392	2017-03-03	1	19	6.91795	2.73865	0.925405	0.889908	1	1	0
8393	2017-03-03	1	18	5.7375	2.71868	0.944522	0.803408	0	0	0
8394	2017-03-03	1	18	8.49597	3.40937	1.00818	0.740498	1	0	0
8395	2017-03-03	1	18	8.51904	2.86648	0.992357	0.457405	1	1	0
8396	2017-03-16	1	23	1.27189	2.93986	1.01319	0.576471	1	1	0
8397	2017-03-16	1	23	4.42032	2.86567	0.886954	0.437029	0	0	0
8398	2017-03-16	1	27	8.8014	3.41055	0.989235	0.582443	1	1	0
8399	2017-03-16	1	21	3.67869	3.57844	0.971688	0.584829	0	1	0
8400	2017-03-16	1	19	6.81111	4.67003	0.97276	0.419414	0	1	0
8401	2017-03-16	1	21	11.5793	4.33926	0.935715	0.706429	1	1	0
8402	2017-03-16	1	20	3.22338	4.67372	0.964533	0.441729	1	1	1
8403	2017-03-16	1	22	6.3892	4.33007	0.977071	0.434614	0	1	1
8404	2017-03-16	1	24	10.0247	4.60185	0.983611	0.564271	1	1	0
8406	2017-03-16	1	20	2.53617	3.91292	0.992899	0.573143	1	1	0
8407	2017-03-16	1	28	2.84331	4.89421	1.01861	0.702571	1	0	0
8408	2017-03-16	1	19	5.6453	4.57865	1.02476	0.582014	1	1	0
8409	2017-03-16	1	20	8.79159	3.946	1.01544	0.558514	1	1	0
8410	2017-03-21	1	19	0.662885	3.64432	0.956977	0.424671	1	1	0
8411	2017-03-21	1	20	2.00688	4.3548	0.971515	0.283671	1	0	0
8412	2017-03-21	1	20	7.45914	4.82686	1.06145	0.439457	1	1	1
8413	2017-03-21	1	19	1.56132	4.06694	0.978314	0.420757	0	0	0
8414	2017-03-21	1	29	12.0018	4.42541	0.966386	0.576357	0	0	0
8415	2017-03-21	1	18	1.10935	3.88374	0.972645	0.575443	0	0	0
8416	2017-03-21	1	24	6.158	4.05915	0.949261	0.721471	0	1	0
8417	2017-03-21	1	21	2.79826	4.5216	0.967848	0.431571	1	1	0
8418	2017-03-21	1	18	10.5212	3.88122	0.978788	0.562971	1	1	0
8419	2017-03-21	1	19	8.31636	4.07037	0.946149	0.557671	1	1	0
8420	2017-03-21	1	18	3.25119	3.32228	0.988135	0.573771	0	0	0
8421	2017-03-21	1	21	3.85232	3.10916	0.99749	0.576271	0	0	0
8422	2017-03-21	1	19	6.28562	3.55904	0.997553	0.585229	1	1	0
8423	2017-03-21	1	20	11.2096	4.04116	0.942897	0.574243	1	0	1
8425	2017-03-21	1	21	3.72431	2.36536	1.00394	0.565257	1	1	0
8426	2017-03-29	1	29	4.97575	2.66729	1.00028	0.583329	1	1	1
8427	2017-03-29	1	22	7.97496	4.44069	1.02005	0.564229	1	1	0
8428	2017-03-29	1	19	5.57965	3.76452	1.0333	0.421657	1	1	0
8429	2017-03-29	1	21	4.70664	3.81779	0.993805	0.563157	1	1	0
8430	2017-03-29	1	23	3.23518	3.76373	1.01314	0.439243	1	1	0
8431	2017-03-29	1	22	5.38143	4.55371	0.9579	0.557586	1	1	0
8432	2017-03-29	1	25	6.42485	4.1095	0.991888	0.440214	1	1	0
8433	2017-03-29	1	18	9.87399	3.50911	0.982684	0.431429	0	0	1
8434	2017-03-29	1	20	12.2409	4.29178	0.990822	0.705243	1	1	0
8435	2017-03-29	1	20	-0.283091	4.28848	0.948678	0.4216	0	0	0
8436	2017-03-29	1	21	2.40097	3.17771	1.03049	0.440729	1	1	0
8437	2017-03-29	1	22	-0.302562	3.82346	1.00209	0.578886	1	1	0
8438	2017-03-29	1	23	3.76237	3.79581	0.957679	0.422486	1	0	0
8439	06-APR-2017	1	19	5.47312	2.43818	1.0026	0.551769	0	1	1
8440	06-APR-2017	1	22	0.737308	2.74238	1.01445	0.78768	1	1	0
8441	06-APR-2017	1	22	-2.33346	3.38072	0.9515	0.363041	1	1	1
8442	06-APR-2017	1	20	2.18196	3.20696	0.9813	0.441678	1	1	0
8443	06-APR-2017	1	18	1.765	2.57968	0.99755	0.591088	1	1	0
8444	06-APR-2017	1	19	5.0146	2.72151	0.9744	0.653997	1	1	0
8445	06-APR-2017	1	23	3.28166	3.52228	0.8792	0.33945	1	1	0
8446	06-APR-2017	1	20	0.905759	2.45604	1.0322	0.512451	1	1	0
8447	06-APR-2017	1	20	3.67204	2.9505	1.0573	0.480996	1	1	0
8448	06-APR-2017	1	19	5.39567	3.38801	0.97625	0.709043	1	1	0
8449	12-APR-2017	1	22	2.86535	2.61472	1.04291	0.557457	1	1	1
8450	12-APR-2017	1	23	5.08829	2.71978	0.990662	0.442343	1	1	0
8451	12-APR-2017	1	19	4.68304	2.54918	1.01077	0.855686	1	1	0
8452	12-APR-2017	1	19	6.53364	3.03541	0.980605	0.558714	1	0	0
8453	12-APR-2017	1	19	5.71378	2.94815	0.935176	0.564271	1	1	0
8454	12-APR-2017	1	19	5.01402	2.88772	0.968056	0.7258	1	0	0
8455	12-APR-2017	1	19	7.1291	3.20858	0.993851	0.862186	0	0	0
8456	12-APR-2017	1	21	6.72999	3.08487	0.96065	0.717429	1	1	0
8457	12-APR-2017	1	19	3.35885	2.53352	1.0231	0.558643	1	1	1
8459	12-APR-2017	1	22	7.34369	3.24046	0.975424	0.7208	0	0	1
8460	12-APR-2017	1	26	1.12819	3.1821	0.943306	0.845057	1	0	1
8461	12-APR-2017	1	25	5.72306	2.08825	0.977424	0.557614	0	0	0
8462	12-APR-2017	1	19	0.898225	3.64696	0.9724	0.57536	1	0	0
8463	12-APR-2017	1	18	2.15264	3.12667	0.92535	0.536042	0	1	0
8464	12-APR-2017	1	18	5.00985	3.34749	0.98205	0.559633	1	1	0
8465	12-APR-2017	1	20	4.30605	3.04085	0.993	0.606815	1	0	0
8466	12-APR-2017	1	19	4.50343	4.22998	0.9523	0.661861	1	1	0
8467	12-APR-2017	1	22	6.95271	3.03153	0.94245	0.693316	1	1	0
8468	14-APR-2017	1	21	4.64368	3.04786	0.950014	0.720529	1	1	0
8469	14-APR-2017	1	21	2.65225	2.74073	0.992204	0.711529	1	1	0
8470	14-APR-2017	1	21	-1.58425	2.95183	1.02693	0.563686	0	1	0
8471	14-APR-2017	1	22	6.07795	2.28587	0.970414	0.727586	1	1	1
8472	14-APR-2017	1	21	6.40272	2.67412	0.940884	0.575171	0	0	0
8473	14-APR-2017	1	25	6.10036	3.41418	0.994518	0.561014	1	1	0
8474	14-APR-2017	1	24	5.19883	3.27532	0.991738	0.705586	1	1	0
8475	14-APR-2017	1	21	4.51897	2.67261	0.938492	0.724843	1	1	0
8476	14-APR-2017	1	28	6.78187	2.27868	0.942875	0.583343	1	1	0
8477	17-APR-2017	1	21	5.53958	2.69884	0.976939	0.5765	0	0	1
8478	17-APR-2017	1	18	4.51051	2.98127	0.936119	0.437714	1	1	0
8479	17-APR-2017	1	19	7.51492	4.19542	0.945103	0.279571	1	1	0
8480	17-APR-2017	1	19	-0.004982	2.46843	0.922741	0.423143	1	1	0
8481	17-APR-2017	1	20	4.69855	2.72828	0.917433	0.719243	0	0	0
8482	17-APR-2017	1	23	5.76203	3.11349	0.991848	0.701657	0	0	0
8483	17-APR-2017	1	22	5.31851	2.24238	1.01377	0.5652	0	1	1
8484	17-APR-2017	1	21	8.09885	2.88452	0.959758	0.723971	1	1	0
8485	17-APR-2017	1	20	4.03586	2.92377	0.927454	0.728429	0	0	0
8486	17-APR-2017	1	21	4.69679	2.97678	0.922691	0.583486	1	1	0
8487	19-APR-2017	1	20	4.53408	2.37439	0.941531	0.5582	1	1	0
8488	19-APR-2017	1	29	5.09538	2.87077	0.972593	0.581029	1	1	0
8490	19-APR-2017	1	21	3.58093	2.6301	0.9747	0.418343	0	0	0
8491	19-APR-2017	1	21	4.90495	3.24674	0.984897	0.568043	1	0	0
8492	19-APR-2017	1	27	8.51096	2.65218	0.949691	0.703457	1	1	0
8493	19-APR-2017	1	19	5.74148	2.87817	1.02283	0.704686	0	1	1
8494	19-APR-2017	1	19	1.28932	2.49955	0.966341	0.565257	1	1	0
8495	19-APR-2017	1	22	2.05602	2.27021	0.979831	0.700814	0	1	0
8496	19-APR-2017	1	24	5.43411	2.16808	0.979653	0.709057	0	0	1
8498	19-APR-2017	1	19	9.22512	3.33513	0.996782	0.578857	0	0	0
8499	19-APR-2017	1	20	4.73298	2.67362	0.938057	0.564229	1	1	0
8500	19-APR-2017	1	24	5.21486	3.85003	0.947249	0.576214	1	1	0
8501	19-APR-2017	1	21	0.793517	2.68902	1.01427	0.717457	0	1	0
8502	19-APR-2017	1	30	6.21989	2.75239	0.923878	0.559757	1	1	0
8503	19-APR-2017	1	20	-0.307844	2.88526	0.948977	0.704471	0	0	0
8504	21-APR-2017	1	20	2.87379	2.54829	1.00431	0.562243	1	1	0
8505	21-APR-2017	1	21	6.86474	2.82259	0.991556	0.8675	0	1	1
8506	21-APR-2017	1	20	0.842473	3.12251	0.917622	0.564629	1	1	1
8507	21-APR-2017	1	22	3.94961	3.37483	1.02051	0.5803	1	0	0
8508	21-APR-2017	1	22	2.73505	2.09021	0.948665	0.575571	1	0	0
8509	21-APR-2017	1	20	7.75979	3.81609	0.948648	0.418	1	0	1
8510	21-APR-2017	1	20	11.0781	3.06954	0.987646	0.559071	1	1	0
8511	21-APR-2017	1	21	10.3157	3.46157	0.970169	0.851186	0	0	1
8512	21-APR-2017	1	20	8.19533	3.91026	0.991366	0.865771	0	0	1
8513	21-APR-2017	1	22	4.20155	3.80117	0.945799	0.418271	1	1	1
8514	21-APR-2017	1	21	5.34884	3.55608	1.0553	0.426757	0	0	0
8515	21-APR-2017	1	18	0.062855	3.22733	0.973345	0.717086	1	1	1
8516	21-APR-2017	1	18	4.95148	3.38281	0.969496	0.297143	1	0	0
8517	21-APR-2017	1	20	10.8455	3.39008	0.968027	0.561714	0	1	0
8519	21-APR-2017	1	18	8.00147	3.35778	1.00228	0.727386	1	1	0
8520	21-APR-2017	1	20	8.95782	2.53576	0.966983	0.721557	0	1	0
8521	21-APR-2017	1	20	1.81907	3.82944	1.04638	0.575543	1	1	0
8522	21-APR-2017	1	19	3.10334	2.67654	0.990633	0.430429	1	1	0
8523	24-APR-2017	1	19	3.62938	3.59052	1.05533	0.708314	1	1	1
8524	24-APR-2017	1	19	6.028	3.06117	0.964605	0.871357	0	0	1
8525	24-APR-2017	1	20	8.90098	3.17087	0.984022	0.567357	0	1	1
8526	24-APR-2017	1	20	4.34839	2.76555	1.00086	0.8469	0	0	0
8527	24-APR-2017	1	24	10.7233	3.18265	0.935213	0.563629	0	0	0
8528	24-APR-2017	1	19	7.31372	2.83536	1.0203	0.419143	1	1	1
8529	24-APR-2017	1	18	3.24729	2.76353	0.994672	0.580114	1	1	0
8530	24-APR-2017	1	18	5.02491	4.34099	0.975463	0.583114	1	1	0
8531	24-APR-2017	1	18	3.97919	2.79153	0.990421	0.724614	1	0	0
8532	24-APR-2017	1	19	6.99393	2.65371	0.959315	0.721671	0	1	0
8533	24-APR-2017	1	19	3.02557	3.01094	0.944021	0.850214	0	0	0
8534	24-APR-2017	1	19	8.59288	3.97292	1.00147	0.861329	1	1	0
8535	24-APR-2017	1	18	11.5875	2.59508	0.989616	0.4388	0	1	0
8536	24-APR-2017	1	20	4.52124	2.67264	0.935304	0.288143	1	1	0
8537	24-APR-2017	1	20	0.529129	2.49688	0.965602	0.434214	1	1	0
8538	24-APR-2017	1	20	4.00632	2.26709	0.936558	0.579571	1	1	0
8539	24-APR-2017	1	26	3.2419	3.05988	0.979062	0.573429	1	1	1
8540	26-APR-2017	1	25	10.0241	2.74192	0.950955	0.858629	0	0	0
8541	26-APR-2017	1	20	0.512441	3.0039	1.01364	0.570286	1	1	1
8542	26-APR-2017	1	23	6.50007	2.65056	0.927794	0.5793	1	1	0
8544	26-APR-2017	1	20	12.2088	3.33332	1.02843	0.724843	1	1	0
8545	26-APR-2017	1	20	3.26266	2.246	1.01143	0.566214	1	1	1
8546	26-APR-2017	1	20	6.11438	2.92598	0.959065	0.705171	0	0	1
8547	26-APR-2017	1	21	10.337	2.6674	0.960345	0.842886	1	1	0
8548	26-APR-2017	1	21	8.44758	3.13452	1.02347	0.577014	0	1	0
8549	26-APR-2017	1	20	7.39112	2.74602	0.96229	0.864829	0	0	0
8550	26-APR-2017	1	21	0.367705	2.5342	1.01967	0.583943	0	0	1
8551	26-APR-2017	1	23	3.96923	2.87942	0.956803	0.5738	0	0	1
8552	26-APR-2017	1	19	4.50607	2.51678	0.962754	0.559429	1	1	0
8553	28-APR-2017	1	22	3.61971	2.98768	0.933209	0.705543	0	0	0
8554	28-APR-2017	1	20	5.73058	2.64598	1.01058	0.577086	1	1	1
8555	28-APR-2017	1	30	3.90588	3.17543	0.972682	0.583486	0	0	0
8556	28-APR-2017	1	28	5.56252	2.10928	0.975463	0.423629	1	1	0
8557	28-APR-2017	1	26	3.07644	2.78094	0.966871	0.437243	1	1	0
8558	28-APR-2017	1	20	7.02856	2.33787	0.979972	0.583471	1	1	0
8559	28-APR-2017	1	23	8.98438	2.51027	1.03251	0.726714	1	1	0
8560	28-APR-2017	1	20	3.61564	2.64125	1.02042	0.436929	1	1	0
8561	28-APR-2017	1	19	3.48013	3.30539	0.941742	0.579643	1	1	0
8562	28-APR-2017	1	20	5.69633	3.72113	0.96908	0.701657	1	1	0
8563	28-APR-2017	1	19	2.71713	2.68503	0.979804	0.565914	1	1	0
8565	28-APR-2017	1	20	8.05623	2.88297	0.966744	0.870257	0	0	0
8566	28-APR-2017	1	19	9.19243	2.72099	0.993398	0.441071	1	1	0
8567	28-APR-2017	1	21	5.38429	3.08969	0.96362	0.5654	1	1	0
8568	28-APR-2017	1	22	6.25409	2.64911	1.00046	0.574071	1	1	0
8569	28-APR-2017	1	19	4.52475	3.32591	0.98962	0.706214	0	0	1
8570	28-APR-2017	1	27	1.96354	2.86322	1.01893	0.562871	1	1	0
8571	28-APR-2017	1	21	4.21816	4.19447	0.935006	0.5698	1	1	0
8601	2017-05-08	1	20	10.4076	3.27736	0.929219	0.288914	1	1	0
8602	2017-05-08	1	21	4.86928	5.34471	1.00683	0.579086	1	1	0
8603	2017-05-08	1	18	5.6819	2.77935	0.914756	0.565343	1	1	0
8604	2017-05-08	1	19	2.69565	3.22049	1.00091	0.568114	1	1	0
8605	2017-05-08	1	19	8.02998	3.08113	0.946404	0.5645	1	1	0
8606	2017-05-08	1	20	11.6938	2.64772	0.967697	0.704129	0	1	0
8607	2017-05-08	1	28	9.03746	2.2895	0.956681	0.5679	0	0	1
8608	2017-05-08	1	20	2.73955	2.9736	1.01231	0.572714	0	1	0
8609	2017-05-08	1	21	4.66707	2.75008	1.02731	0.579714	1	1	0
8610	2017-05-08	1	20	3.99973	3.41702	0.983261	0.565	1	1	1
8611	2017-05-08	1	20	7.51494	2.46848	0.96909	0.704686	0	0	0
8612	2017-05-08	1	22	6.01057	4.15294	0.982609	0.854186	1	1	0
8613	2017-05-08	1	18	6.29189	3.01896	1.02125	0.440214	0	0	0
8614	2017-05-08	1	19	3.98338	3.45468	0.987066	0.582143	1	0	0
8615	2017-05-08	1	23	10.0249	2.94934	0.956702	0.723057	1	1	0
8616	2017-05-08	1	22	6.56868	2.80296	0.978977	0.4324	1	0	0
9001	2016-05-09	2	23	1.68508	2.62597	0.95168	0.2951	1	1	0
9003	2016-05-09	2	22	3.8437	3.11513	1.00517	0.2748	1	1	0
9004	2016-05-09	2	22	5.79954	3.15553	0.971623	0.865086	1	1	0
9005	2016-05-09	2	23	-0.006323	2.61184	0.953276	0.4257	0	0	0
9006	2016-05-09	2	21	4.75016	2.56374	0.96168	0.5782	0	0	0
9007	2016-05-09	2	23	7.51347	3.71448	0.934776	0.557529	1	1	0
9008	2016-05-09	2	22	7.77347	3.46075	0.944984	0.720657	1	1	0
9009	2016-05-09	2	22	1.69693	2.41901	0.960261	0.277743	1	1	0
9010	2016-05-09	2	23	6.65932	3.58538	0.993361	0.5683	0	1	0
9011	2016-05-09	2	21	3.96849	3.6237	0.965385	0.279157	1	1	0
9012	2016-05-09	2	19	9.34753	5.70649	0.919465	0.703829	1	0	0
9013	2016-05-09	2	22	0.069894	2.50661	0.973265	0.297071	1	1	0
9014	2016-05-09	2	21	1.58241	2.90611	0.975402	0.421614	0	0	0
9015	2016-05-09	2	24	5.03225	3.4739	0.954596	0.705657	1	1	0
9016	2016-05-09	2	22	2.96271	3.63749	0.949196	0.282414	1	0	0
9017	2016-05-09	2	18	7.653	3.03938	0.982177	0.724943	1	1	0
9018	2016-05-09	2	22	3.14203	2.46427	0.937942	0.424571	0	1	0
9019	2016-05-09	2	19	0.168969	2.50553	0.945744	0.7165	0	0	1
9020	2016-05-11	2	24	-0.316187	2.68851	0.963967	0.283714	0	0	0
9021	2016-05-11	2	20	4.58141	2.73233	0.945572	0.438114	1	1	1
9022	2016-05-11	2	23	2.13987	3.23649	0.986109	0.722114	1	1	0
9024	2016-05-11	2	23	4.0277	2.60175	0.935787	0.423986	1	1	0
9025	2016-05-11	2	23	7.41509	4.03419	0.979908	0.4302	0	0	0
9026	2016-05-11	2	23	9.35452	2.54521	0.94896	0.567229	1	1	0
9027	2016-05-11	2	24	7.97986	2.71166	0.984073	0.710443	1	1	0
9028	2016-05-11	2	21	2.38691	2.61171	0.980527	0.280443	0	0	0
9029	2016-05-11	2	22	8.43137	2.84575	0.921086	0.292071	0	0	0
9030	2016-05-11	2	24	6.13537	2.91819	0.947576	0.708514	1	1	0
9031	2016-05-11	2	21	2.93829	3.39342	0.981832	0.418286	1	1	0
9032	2016-05-11	2	20	8.2206	3.14838	0.954832	0.562714	1	1	0
9033	2016-05-11	2	18	4.14149	2.85186	0.961188	0.276271	1	0	0
9034	2016-05-11	2	24	5.05851	2.63337	0.955155	0.5795	1	1	0
9035	2016-05-11	2	20	5.60261	3.11776	0.953068	0.862114	1	1	0
9036	2016-05-11	2	23	6.85214	3.71652	0.965722	0.277914	1	0	0
9037	2016-05-11	2	25	10.3005	2.79144	0.958495	0.703029	0	1	0
9038	2016-05-13	2	25	7.0906	2.35291	0.948895	0.847114	0	1	0
9039	2016-05-13	2	24	1.59781	2.28165	0.942414	0.727443	1	1	0
9040	2016-05-13	2	20	1.28673	3.58831	0.918899	0.299414	1	1	0
9041	2016-05-13	2	23	4.22302	3.03569	0.977349	0.591088	1	1	0
9042	2016-05-13	2	21	4.05425	2.97167	0.976262	0.567497	0	0	1
9043	2016-05-13	2	24	6.32832	3.05398	0.950725	0.724771	0	0	0
9044	2016-05-13	2	21	3.04335	2.77757	1.01594	0.598952	0	0	0
9045	2016-05-13	2	23	4.16891	3.45921	0.997463	0.536042	1	1	0
9046	2016-05-13	2	23	1.14753	3.57238	0.943522	0.677588	1	1	0
9047	2016-05-13	2	19	0.323076	3.00186	1.00509	0.709043	1	1	0
9048	2016-05-13	2	20	6.056	2.56297	0.951836	0.591088	0	1	0
9049	2016-05-13	2	18	4.90467	2.89863	0.973349	0.677588	0	0	1
9050	2016-05-16	2	27	1.93764	2.88541	0.893404	0.435514	0	1	0
9052	2016-05-16	2	27	3.32522	2.15317	0.979886	0.563714	0	0	0
9053	2016-05-16	2	20	9.77547	3.40849	0.935018	0.433714	0	0	0
9054	2016-05-16	2	18	10.8369	2.6623	0.967511	0.701757	0	0	1
9055	2016-05-16	2	22	8.59341	3.06333	0.940882	0.280357	0	0	1
9056	2016-05-16	2	26	7.64452	3.43158	0.958629	0.579729	0	0	1
9057	2016-05-16	2	18	1.54914	3.10354	0.968143	0.441057	1	0	0
9058	2016-05-16	2	20	-1.33032	3.01533	0.917655	0.442557	0	0	0
9059	2016-05-16	2	21	6.50934	2.76987	0.964954	0.846886	0	1	0
9060	2016-05-16	2	21	6.2265	2.85221	0.973697	0.716229	1	0	0
9061	2016-05-16	2	22	5.86994	2.74901	0.962561	0.7189	1	0	0
9062	2016-05-16	2	21	5.30877	3.03454	0.934878	0.283514	0	1	0
9063	2016-05-18	2	21	4.00554	3.12538	0.986232	0.847429	1	1	0
9064	2016-05-18	2	24	1.16051	3.01638	0.952149	0.562714	1	0	0
9065	2016-05-18	2	23	-1.22805	3.24413	0.938512	0.292714	0	0	1
9066	2016-05-18	2	18	4.57316	2.8721	1.04465	0.862629	1	0	0
9067	2016-05-18	2	24	2.32329	2.63178	1.00221	0.279	0	1	0
9068	2016-05-18	2	26	7.55714	2.61471	0.966482	0.706514	0	1	0
9069	2016-05-18	2	21	6.74596	2.71267	1.0407	0.281	0	0	1
9070	2016-05-18	2	19	4.15375	4.21786	0.915591	0.436871	1	0	0
9072	2016-05-18	2	24	4.31691	3.07717	0.932604	0.560486	1	1	0
9073	2016-05-18	2	24	2.20237	3.35188	1.00186	0.704729	1	1	0
9074	2016-05-18	2	25	6.5642	3.91707	0.936169	0.271614	1	1	0
9075	2016-05-18	2	26	7.22899	3.54573	0.920952	0.276086	1	1	1
9076	2016-05-27	2	18	-5.00157	2.67312	0.972783	0.528178	0	0	0
9077	2016-05-27	2	20	-0.760838	2.9211	0.9433	0.653997	1	0	0
9078	2016-05-27	2	30	7.82993	2.82946	0.968689	0.300131	1	1	1
9079	2016-05-27	2	22	4.05772	2.53475	0.999319	0.748362	1	1	0
9080	2016-05-27	2	23	1.69404	2.87158	0.984643	0.78768	1	1	0
9081	2016-05-27	2	24	5.80685	3.15433	0.988972	0.803408	0	0	0
9082	2016-05-27	2	22	4.57807	2.37718	0.923016	0.858453	1	1	0
9085	2016-05-27	2	23	8.17063	2.80008	0.93765	0.771953	1	1	0
9086	2016-05-27	2	23	3.5426	2.53322	0.967696	0.709043	1	1	1
9087	2016-05-27	2	20	1.17994	2.46175	0.970172	0.661861	1	1	0
9088	2016-05-27	2	21	7.91388	3.24912	0.967997	0.653997	1	1	0
9089	2016-05-27	2	20	1.73423	2.53012	1.0554	0.536042	1	1	0
9090	2016-05-27	2	20	-2.06927	3.02253	0.993806	0.740498	1	1	0
9091	2016-05-27	2	21	6.4214	3.16211	0.954462	0.347313	1	1	0
9092	2016-05-27	2	24	3.35974	2.32801	1.00456	0.42595	1	1	1
9093	2016-05-27	2	23	5.95576	3.97598	1.0047	0.418087	1	1	0
9094	2016-06-02	2	21	5.52222	2.50322	0.92301	0.85974	0	0	1
9095	2016-06-02	2	22	10.6372	2.17144	0.996842	0.579221	1	1	0
9096	2016-06-02	2	24	9.56574	2.40333	0.9289	0.78961	1	0	1
9097	2016-06-02	2	23	9.80322	2.83161	0.917461	0.735065	1	1	0
9098	2016-06-02	2	23	4.2391	2.66107	1.03595	0.828571	0	1	1
9099	2016-06-02	2	23	5.89994	2.65215	0.975239	0.672727	1	1	0
9100	2016-06-02	2	26	8.65111	2.75261	0.971615	0.664935	1	1	0
9101	2016-06-02	2	27	9.06118	2.67835	0.922275	1	1	1	1
9102	2016-06-02	2	20	9.8429	2.82642	0.905574	0.581257	1	1	0
9103	2016-06-02	2	28	6.08503	2.33229	0.938729	0.708614	0	0	0
9104	2016-06-02	2	20	3.62539	2.45765	0.928505	0.700329	1	1	0
9105	2016-06-02	2	21	4.37669	2.58346	0.970903	0.579357	1	0	0
9106	2016-06-02	2	21	3.34727	2.63277	0.91681	0.438457	0	0	0
9107	2016-06-02	2	20	5.63714	3.2545	0.960096	0.581186	1	1	0
9108	2016-06-02	2	20	5.12643	3.59004	0.990493	0.433771	0	1	0
9201	2016-10-31	2	23	4.07195	2.84991	0.948862	0.583414	0	1	0
9202	2016-10-31	2	29	0.318013	2.96163	0.907394	0.435257	1	1	0
9203	2016-10-31	2	19	7.84429	2.32192	0.960203	0.441543	1	1	0
9204	2016-10-31	2	21	5.72225	3.00789	0.961366	0.8432	0	1	0
9205	2016-10-31	2	23	4.27154	3.09395	0.942975	0.426186	0	0	0
9206	2016-10-31	2	21	2.6624	2.39646	0.956285	0.565929	0	0	0
9207	2016-10-31	2	21	5.15797	2.1823	0.998487	0.721286	1	1	0
9208	2016-10-31	2	23	2.31897	2.86914	0.962404	0.290757	0	0	0
9209	2016-10-31	2	19	12.427	3.32911	1.01047	0.562086	0	0	0
9210	2016-10-31	2	22	7.46909	2.81443	0.989631	0.434671	1	0	0
9211	2016-10-31	2	19	6.75988	2.75332	0.937863	0.577314	1	1	0
9212	2016-10-31	2	25	8.42684	3.14794	0.958905	0.585429	1	1	0
9213	2016-10-31	2	25	3.38004	2.75384	0.999205	0.418857	1	1	0
9214	2016-10-31	2	20	9.57994	2.88103	0.984869	0.421571	0	0	0
9215	2016-10-31	2	19	5.58116	2.91908	0.983941	0.567257	0	1	0
9216	2016-10-31	2	19	2.67447	2.24473	0.942191	0.274057	0	0	0
9217	2016-11-02	2	19	-3.65373	2.31944	0.967589	0.420914	0	0	0
9218	2016-11-02	2	20	6.50321	2.70767	0.922668	0.705643	1	1	0
9219	2016-11-02	2	20	0.372033	2.11859	0.9953	0.7115	1	1	1
9220	2016-11-02	2	20	9.30785	2.2519	0.966323	0.870343	1	1	0
9221	2016-11-02	2	20	7.23088	3.05608	1.00584	0.426214	0	0	0
9222	2016-11-02	2	23	5.97527	2.64323	0.903485	0.433571	0	1	0
9223	2016-11-02	2	19	10.4679	2.17675	0.940532	0.722229	0	0	0
9224	2016-11-02	2	24	6.35264	2.34257	0.981224	0.864357	0	0	0
9225	2016-11-02	2	22	7.25645	3.2942	0.951493	0.561214	0	0	0
9226	2016-11-02	2	25	2.64156	2.02859	0.985678	0.569929	1	1	0
9227	2016-11-02	2	23	3.10019	2.66961	0.962085	0.437129	0	0	0
9229	2016-11-02	2	22	4.15123	2.11562	0.990251	0.579771	1	1	0
9230	2016-11-02	2	19	10.7799	2.42585	1.00743	0.703857	0	0	0
9231	2016-11-02	2	18	4.40144	2.71477	0.967425	0.577843	0	1	0
9232	2016-11-02	2	19	7.70804	2.75123	0.986412	0.724571	0	1	0
9233	2016-11-02	2	19	5.84227	2.56494	0.974017	0.577643	0	0	0
9234	2016-11-02	2	19	2.58043	2.64913	0.986411	0.427571	1	1	0
9235	2016-11-02	2	19	4.76896	2.74467	0.963729	0.704229	1	1	0
9236	2016-11-02	2	25	6.16341	2.68645	0.952597	0.583757	1	1	0
9237	2016-11-04	2	23	10.9844	3.73649	0.930388	0.569671	1	1	0
9238	2016-11-04	2	22	4.44099	3.53415	1.00651	0.2885	1	1	0
9239	2016-11-04	2	23	1.15243	2.49146	0.969621	0.7005	1	1	0
9240	2016-11-04	2	20	5.69951	3.03966	0.947176	0.435143	0	1	0
9241	2016-11-04	2	20	7.35316	2.82863	0.945905	0.559243	1	1	0
9242	2016-11-04	2	21	6.35211	2.98883	0.961852	0.440486	1	1	0
9243	2016-11-04	2	23	4.23621	2.3933	1.00095	0.558957	1	0	0
9244	2016-11-04	2	21	6.60597	2.91099	0.955413	0.704286	0	1	0
9245	2016-11-04	2	21	5.05806	2.85962	1.05035	0.438486	1	0	0
9246	2016-11-04	2	22	7.25959	3.12126	0.976657	0.848029	1	1	1
9248	2016-11-04	2	21	11.6346	2.87992	0.941502	0.707686	1	1	0
9249	2016-11-04	2	20	6.14623	3.18465	0.990699	0.569371	1	1	0
9250	2016-11-04	2	22	9.8101	2.64293	0.978295	0.7226	0	0	1
9251	2016-11-04	2	25	3.95832	3.15305	1.00898	0.418543	0	0	0
9252	2016-11-04	2	25	6.69373	2.78023	0.951684	0.870286	1	0	1
9253	2016-11-04	2	23	8.37863	2.61654	0.988556	0.581357	1	1	0
9254	2016-11-04	2	23	1.96258	2.54961	0.957345	0.5729	1	1	0
9255	2016-11-04	2	23	3.88142	2.30357	0.936551	1	1	1	1
9256	2016-11-16	2	21	1.61103	2.68506	0.935841	0.8612	1	1	1
9258	2016-11-16	2	21	4.12387	2.73054	0.93569	0.414929	1	1	1
9259	2016-11-16	2	21	6.3753	2.25718	0.979665	0.2798	1	0	0
9260	2016-11-16	2	19	0.870051	2.45253	0.961273	0.865629	1	1	1
9261	2016-11-16	2	22	4.97005	2.79722	0.95356	0.728386	1	1	1
9262	2016-11-16	2	22	2.1423	1.89536	0.928509	0.709429	1	1	0
9263	2016-11-16	2	21	6.80544	2.415	0.971366	0.715743	1	1	1
9264	2016-11-16	2	21	7.91593	3.15979	0.970448	0.579671	1	1	1
9265	2016-11-16	2	25	1.18155	2.95912	0.915381	0.846957	1	1	1
9266	2016-11-16	2	23	4.868	2.79069	0.973962	0.574571	1	1	0
9267	2016-11-16	2	22	3.50138	3.30626	0.96637	0.705714	0	0	0
9268	2016-11-16	2	23	6.43488	2.6144	0.9984	0.861329	1	1	1
9269	2016-11-16	2	21	-0.030218	2.40123	0.956938	0.4308	1	1	1
9270	2016-11-16	2	22	8.60261	2.64875	0.99165	0.442671	1	1	1
9271	2016-11-16	2	27	5.1673	2.32339	1.00861	0.702586	1	0	1
9272	2016-11-16	2	21	0.047718	3.3564	1.01974	0.568029	1	1	1
9273	2016-11-16	2	19	3.06514	3.16818	0.955945	0.720729	0	0	0
9274	2016-11-16	2	22	4.72601	2.92074	0.989669	0.7226	0	1	0
9275	2016-11-16	2	23	1.92269	2.59954	0.990266	0.584143	0	0	1
9276	2016-11-16	2	21	4.80764	3.14966	0.957169	0.572286	0	0	0
9301	2017-02-27	2	22	3.45113	2.76037	0.95685	0.574671	1	1	0
9302	2017-02-27	2	26	3.96188	3.04497	0.98615	0.8701	1	0	0
9305	2017-02-27	2	21	3.72077	2.74222	0.9542	0.560414	1	0	1
9306	2017-02-27	2	21	-1.79187	2.39342	0.9488	0.5638	1	1	1
9307	2017-02-27	2	22	3.51134	3.04666	0.98935	0.8619	1	1	0
9308	2017-02-27	2	19	0.160987	2.66939	0.91865	0.723029	1	0	1
9309	2017-02-27	2	20	4.64527	3.31041	0.9943	0.5736	0	0	0
9310	2017-02-27	2	21	8.5774	2.82775	1.00315	0.847	1	1	0
9311	2017-02-27	2	23	5.99487	2.63885	1.00815	0.705386	1	1	1
9312	2017-02-27	2	21	4.02004	2.29884	0.96665	0.704314	1	1	1
9313	2017-02-27	2	21	5.70166	3.10479	0.94065	0.417286	1	1	0
9314	2017-02-27	2	20	6.08387	2.32555	0.97385	0.727629	1	1	0
9315	2017-02-27	2	22	8.35971	3.4594	0.9738	0.700057	1	1	0
9316	2017-02-27	2	23	4.72064	2.90306	0.96595	0.720857	1	1	0
9317	2017-02-27	2	30	3.16813	2.70954	0.97715	0.725271	1	1	1
9319	2017-02-27	2	22	4.90102	3.65494	0.97855	0.860414	1	1	0
9320	2017-02-27	2	21	2.95019	2.79232	0.97345	0.717543	1	0	1
9321	2017-02-27	2	21	4.08195	2.71826	0.9261	0.568343	1	1	0
9322	2017-02-27	2	21	6.49812	2.98457	0.99215	0.705129	1	1	1
9323	2017-03-06	2	20	5.58676	3.10008	1.0205	0.844414	0	0	1
9324	2017-03-06	2	20	4.66746	2.48879	0.96175	0.8501	1	1	1
9325	2017-03-06	2	25	1.9992	2.17462	0.93905	0.569	1	0	1
9326	2017-03-06	2	23	3.75928	2.6856	0.97675	0.711271	0	1	0
9327	2017-03-06	2	22	4.01656	3.42707	1.0048	0.844686	1	1	0
9328	2017-03-06	2	22	5.51508	3.02431	0.9606	0.723614	1	1	0
9329	2017-03-06	2	23	8.01521	2.77405	0.97035	0.717143	0	1	0
9330	2017-03-06	2	20	-0.357014	2.89513	0.96105	0.709043	1	1	1
9331	2017-03-06	2	20	2.81088	2.40652	0.96645	0.440186	0	1	0
9332	2017-03-06	2	20	7.84016	2.99467	0.9814	0.722429	1	1	1
9333	2017-03-06	2	20	1.90377	2.29895	0.99135	0.867543	1	1	1
9334	2017-03-06	2	20	4.89114	3.06802	0.98185	0.704271	0	0	1
9335	2017-03-06	2	20	-2.80934	2.20431	0.9478	0.574	1	1	1
9336	2017-03-08	2	20	3.87985	2.8704	0.9438	0.579557	0	0	0
9337	2017-03-08	2	20	2.45101	2.65316	0.92675	0.562914	0	0	0
9338	2017-03-08	2	20	4.13899	3.18859	0.97635	0.5783	1	1	0
9339	2017-03-08	2	20	1.70574	3.24747	0.99595	0.7162	1	1	0
9340	2017-03-08	2	22	1.48695	2.74111	0.94105	0.720043	1	1	1
9341	2017-03-08	2	19	2.2085	2.95636	0.9326	0.707629	1	1	0
9343	2017-03-08	2	21	4.70622	2.49929	1.0002	0.700243	1	1	0
9344	2017-03-08	2	26	9.80608	2.29168	0.9698	0.845143	1	1	1
9345	2017-03-08	2	20	1.996	2.90542	0.9315	0.844886	1	1	0
9346	2017-03-08	2	22	10.4663	3.31324	1.00955	0.563257	0	1	0
9347	2017-03-08	2	21	6.05128	3.49008	1.0015	0.566486	1	1	0
9348	2017-03-08	2	20	1.02773	2.14635	0.95655	0.562271	1	1	1
9349	2017-03-08	2	23	5.4966	2.71199	0.9343	0.869014	1	1	1
9350	2017-03-08	2	22	5.48005	2.76989	0.9753	0.574586	0	1	0
9351	2017-03-09	2	26	0.026806	3.10346	1.01015	0.567814	1	1	1
9352	2017-03-09	2	23	0.366393	2.96362	0.9537	0.706543	0	0	1
9353	2017-03-09	2	18	2.62508	3.31162	0.96645	0.435771	0	0	1
9354	2017-03-09	2	21	5.51429	3.92285	1.00185	0.296	1	1	1
9355	2017-03-09	2	20	7.26206	2.54385	1.00015	0.710529	1	0	0
9356	2017-03-09	2	20	4.83607	3.27271	0.97765	0.4375	0	0	0
9357	2017-03-09	2	24	7.44743	2.76189	0.9635	0.718171	1	1	0
9359	2017-03-09	2	19	5.10435	3.38664	0.94035	0.4258	0	0	0
9360	2017-03-09	2	19	1.58416	2.1296	0.99845	0.581614	0	1	0
9361	2017-03-09	2	19	-3.70862	3.37235	0.9839	0.708871	1	1	1
9362	2017-03-09	2	19	-1.20707	2.5923	0.99625	0.7139	0	1	1
9363	2017-03-09	2	21	2.71083	2.96762	0.987	0.581114	0	0	1
9364	2017-03-09	2	20	6.57238	3.16078	0.98105	0.725714	1	1	0
9365	2017-03-13	2	20	-2.2726	2.73219	0.93	0.726657	1	1	1
9366	2017-03-13	2	22	1.77092	2.89443	0.97835	0.706514	0	0	1
9367	2017-03-13	2	24	4.11252	2.48058	0.98755	0.847357	0	0	1
9368	2017-03-13	2	21	6.38181	2.86529	0.96005	0.722114	1	1	1
9369	2017-03-13	2	22	6.84099	2.88003	0.97	0.561	1	1	0
9370	2017-03-13	2	25	1.4286	3.41237	0.8918	0.567986	1	1	1
9371	2017-03-13	2	22	1.17549	2.56866	1.01615	0.439929	1	1	0
9372	2017-03-13	2	21	3.03884	2.70779	0.99975	0.573586	1	1	1
9373	2017-03-13	2	18	1.93799	2.13453	0.94305	0.709286	0	1	0
9374	2017-03-13	2	18	5.80684	3.13261	0.98865	0.8475	1	1	0
9375	2017-03-13	2	18	-1.1574	2.49042	0.9858	0.703943	0	0	0
9376	2017-03-13	2	21	9.44155	2.93449	1.0122	0.870243	0	0	0
9377	2017-03-13	2	18	-0.212536	3.76307	0.9479	0.416186	0	1	1
9401	2017-03-31	2	26	8.8734	2.0084	0.95335	0.614679	1	1	1
9402	2017-03-31	2	23	5.038	3.02635	1.0088	0.858453	1	1	0
9403	2017-03-31	2	22	-0.251433	2.97973	0.93545	0.716907	1	1	1
9404	2017-03-31	2	26	3.99814	3.66495	0.97005	0.716907	0	0	1
9405	2017-03-31	2	24	5.39976	2.91936	0.9665	0.661861	1	1	1
9406	2017-03-31	2	28	3.06495	3.48639	0.9675	0.748362	1	1	0
9407	2017-03-31	2	20	4.79643	2.76236	0.9826	0.677588	1	1	0
9408	2017-03-31	2	22	4.88905	2.73202	0.89335	0.63827	1	1	0
9409	04-APR-2017	2	19	3.44366	2.66205	0.9328	0.551769	0	1	0
9410	04-APR-2017	2	23	0.408951	2.47908	0.9477	0.57536	1	1	0
9411	04-APR-2017	2	29	4.02621	2.65533	0.99485	0.724771	1	1	0
9412	04-APR-2017	2	22	2.99715	2.75629	0.9663	0.57536	1	0	1
9413	04-APR-2017	2	21	4.60621	2.49365	0.93625	0.709043	1	1	0
9414	04-APR-2017	2	18	11.393	2.65441	0.8801	0.826999	1	0	1
9415	04-APR-2017	2	19	-1.11137	2.80409	1.0069	0.693316	0	0	0
9416	04-APR-2017	2	22	4.68637	2.53076	0.94015	0.614679	1	1	0
9417	04-APR-2017	2	22	4.08496	3.68446	1.01045	0.394495	1	1	1
9418	04-APR-2017	2	21	4.45545	2.89655	0.9946	0.315858	0	1	0
9419	04-APR-2017	2	22	0.453534	2.21884	0.96265	0.646134	1	1	0
9420	04-APR-2017	2	22	4.26153	2.93989	0.9525	0.598952	1	0	1
9421	04-APR-2017	2	22	8.44782	2.88764	0.9459	0.606815	1	1	0
9422	04-APR-2017	2	22	3.19682	3.70195	0.90265	0.740498	1	0	0
9423	04-APR-2017	2	23	3.56616	2.69986	0.9545	0.598952	1	1	0
9424	10-APR-2017	2	21	9.17644	2.66459	1.0222	0.764089	0	0	0
9425	10-APR-2017	2	19	1.25375	2.7678	1.0021	0.591088	0	1	1
9426	10-APR-2017	2	19	3.89141	2.69835	0.99015	0.465269	1	1	0
9427	10-APR-2017	2	19	5.91947	2.30417	0.97555	0.457405	1	0	0
9428	10-APR-2017	2	24	5.75694	2.73422	0.99675	0.771953	1	0	1
9429	10-APR-2017	2	25	3.5376	3.00551	0.95385	0.528178	1	1	0
9430	10-APR-2017	2	22	7.75963	3.01817	0.9685	1	0	0	0
9431	10-APR-2017	2	22	2.17375	3.32618	0.98645	0.567497	0	0	0
9501	2017-05-10	2	23	5.99362	2.6679	0.930883	1	1	1	0
9502	2017-05-10	2	24	1.05608	2.49307	0.975292	1	0	0	1
9503	2017-05-10	2	24	9.85432	3.21685	0.931821	0.852557	1	0	0
9504	2017-05-10	2	25	7.18684	2.44135	0.97401	0.283386	1	1	0
9505	2017-05-10	2	20	3.98433	2.51388	0.933439	1	1	1	0
9506	2017-05-10	2	18	2.85118	2.01141	0.997707	0.562486	0	1	0
9507	2017-05-10	2	24	3.86899	2.34527	0.969569	0.569429	1	1	0
9508	2017-05-10	2	25	4.85573	2.51906	0.992593	0.296857	0	1	0
9509	2017-05-10	2	27	11.548	3.65124	0.944525	0.273486	0	1	0
9510	2017-05-10	2	25	3.97959	2.68372	1.01384	0.573629	0	1	0
9511	2017-05-10	2	25	1.9068	2.30188	0.935743	0.7073	1	1	1
9512	2017-05-10	2	24	5.89893	2.53353	0.927533	0.437257	1	1	0
9513	2017-05-10	2	20	7.74954	2.4529	0.980288	0.418843	0	1	0
9514	2017-05-10	2	20	11.3942	2.89373	0.94559	0.433129	1	1	0
9515	2017-05-10	2	22	9.29336	2.78006	0.969376	0.1465	1	1	0
9516	2017-05-10	2	23	9.21123	3.49588	0.92362	0.299343	0	1	0
9517	2017-05-10	2	21	1.75242	3.31489	1.00027	0.707257	1	1	0
9519	2017-05-10	2	20	6.51623	3.13911	0.991251	0.296329	0	0	0
9520	2017-05-12	2	25	9.39255	2.68718	0.998702	1	0	0	0
9521	2017-05-12	2	22	7.87295	2.495	0.946469	1	0	1	0
9522	2017-05-12	2	25	8.60166	2.84903	0.930643	0.295857	1	1	0
9523	2017-05-12	2	22	5.84767	2.03665	0.934493	1	0	0	0
9524	2017-05-12	2	21	7.23915	2.00063	0.941957	0.727057	0	1	1
9525	2017-05-12	2	21	3.59428	2.1492	0.93613	0.859857	0	1	0
9526	2017-05-12	2	23	6.71778	2.98175	1.00184	0.436957	0	0	0
9527	2017-05-12	2	27	2.30868	3.08261	0.948279	0.4365	0	0	0
9528	2017-05-12	2	20	6.41263	2.67709	0.952595	1	0	0	0
9529	2017-05-12	2	23	1.49906	1.90943	0.944031	1	1	0	0
9531	2017-05-12	2	23	4.37023	2.39797	0.931704	0.284129	1	1	0
9532	2017-05-12	2	24	4.30209	2.72386	0.916053	0.1542	0	1	0
9533	2017-05-12	2	19	8.08882	2.28369	0.931494	0.437029	0	1	0
9534	2017-05-12	2	22	2.87808	2.46546	0.964432	1	0	0	0
9535	2017-05-12	2	20	7.15206	2.36148	0.911381	0.716343	1	1	1
9536	2017-05-12	2	21	5.60789	2.78494	0.964212	0.866171	1	1	0
9537	2017-05-12	2	18	3.50217	2.53399	0.984006	0.276029	1	0	0
9538	2017-05-12	2	19	6.25224	2.8636	0.973545	1	0	0	0
9539	2017-05-12	2	23	2.66053	3.09634	0.972215	0.276443	1	1	0
9540	2017-05-12	2	23	6.74886	2.93735	0.957784	0.442329	1	0	0
9541	2017-05-17	2	19	1.54297	3.35272	0.979522	0.439	1	1	0
9542	2017-05-17	2	25	10.3068	2.97865	0.960449	0.436414	0	0	1
9543	2017-05-17	2	23	7.68895	2.99187	0.915265	1	0	1	0
9544	2017-05-17	2	20	6.91133	3.04871	0.982292	0.435943	0	0	1
9545	2017-05-17	2	19	5.54579	3.01984	0.927869	0.288586	0	0	0
9546	2017-05-17	2	27	4.15727	2.33382	0.950877	0.560514	0	0	0
9547	2017-05-17	2	19	-0.051038	2.89427	1.00365	0.278257	0	1	0
9548	2017-05-17	2	20	0.619034	2.80901	0.967571	0.416757	1	1	0
9549	2017-05-17	2	21	9.93995	2.96011	0.914483	0.871	1	1	0
9550	2017-05-17	2	21	5.88476	2.89821	0.956846	0.700771	1	1	1
9551	2017-05-17	2	21	3.39743	2.66683	0.949509	1	0	0	0
9552	2017-05-17	2	20	4.26791	2.23229	0.949265	0.849786	1	0	0
